# Supplementary material for: Discovery of V-0219: A Small-Molecule Positive Allosteric Modulator of the Glucagon-Like Peptide-1 Receptor toward Oral Treatment for “Diabesity”
Source: J Med Chem. 2022 Mar 29;65(7):5449–61. doi: 10.1021/acs.jmedchem.1c01842 (PMC9014410; doi:10.1021/acs.jmedchem.1c01842)
Supplement: Supplementary file 2 — jm1c01842_si_002.csv [file jm1c01842_si_002.csv]

Compound	SMILES	Potentiation of GLP-1 Emax at 10 ?M in a cAMP assay (%)	Potentiation of GLP-1 Emax at 0.10 nM in a Ca2+ assay (%)
1	O=S(NC(CC1)CCN1CC2=NC(C3=CC=C(C(F)(F)F)C=C3)=NO2)(C4=CC=CC=C4Cl)=O	24 ± 7
2	O=S(NC(CC1)CCN1CC2=NC(C3=CC=C(C(F)(F)F)C=C3)=NO2)(C4=CC=C(OC)C=C4)=O	32 ± 4
3	O=S(NCC(CC1)CCN1CC2=NC(C3=CC=C(C(F)(F)F)C=C3)=NO2)(C4=CC=CC=C4F)=O	35 ± 3
4	O=S(NCC(CC1)CCN1CC2=NC(C3=CC=C(C(F)(F)F)C=C3)=NO2)(C4=CC(Br)=CC=C4OC)=O	31 ± 4
5	O=S(NCC(CC1)CCN1CC2=NC(C3=CC=C(C(F)(F)F)C=C3)=NO2)(C4=CC([N+]([O-])=O)=CC=C4C)=O	33 ± 6
6	O=C(NS(=O)(C1=CC=CC=C1F)=O)CC(CC2)CCN2CC3=NC(C4=CC=C(C(F)(F)F)C=C4)=NO3	36 ± 8
7	NC(C(CC1)CCN1CC2=NC(C3=CC=C(C(F)(F)F)C=C3)=NO2)=O	40 ± 5
8	O=C(CCC1=CC=CC=C1)C(CCC2)CN2CC3=NC(C4=CC=C(C(F)(F)F)C=C4)=NO3	42 ± 6
9	FC(C1=CC=C(C2=NOC(CN3CC(CN4CCOCC4)CCC3)=N2)C=C1)(F)F	60 ± 7
(R)-9	FC(C1=CC=C(C2=NOC(CN3C[C@@H](CN4CCOCC4)CCC3)=N2)C=C1)(F)F		133
(S)-9	FC(C1=CC=C(C2=NOC(CN3C[C@H](CN4CCOCC4)CCC3)=N2)C=C1)(F)F		140
10	FC(C1=CC=C(C2=NOC(CN3C(CCC4=NC=CC=C4)CCCC3)=N2)C=C1)(F)F	50 ± 8
S1	O=S(NC(CC1)CCN1CC2=NC(C3=CC=C(C(F)(F)F)C=C3)=NO2)(C)=O	< 30
S2	O=S(NC(CC1)CCN1CC2=NC(C3=CC=C(C(F)(F)F)C=C3)=NO2)(CCC)=O	< 30
S3	O=S(NC(CC1)CCN1CC2=NC(C3=CC=C(C(F)(F)F)C=C3)=NO2)(CC4=CC=CC=C4)=O	< 30
S4	O=S(NC(CC1)CCN1CC2=NC(C3=CC=C(C(F)(F)F)C=C3)=NO2)(C4=CC=CC(C(C)=O)=C4)=O	< 30
S5	O=S(NC(CC1)CCN1CC2=NC(C3=CC=C(C(F)(F)F)C=C3)=NO2)(C4=CC=CC=C4[N+]([O-])=O)=O	< 30
S6	O=S(NC(CC1)CCN1CC2=NC(C3=CC=C(C(F)(F)F)C=C3)=NO2)(C4=CC=C([N+]([O-])=O)C=C4)=O	< 30
S7	O=S(NC(CC1)CCN1CC2=NC(C3=CC=C(C(F)(F)F)C=C3)=NO2)(C4=CC=CC=C4C#N)=O	< 30
S8	O=S(NC(CC1)CCN1CC2=NC(C3=CC=C(C(F)(F)F)C=C3)=NO2)(C4=CC=CC(C#N)=C4)=O	< 30
S9	O=S(NC(CC1)CCN1CC2=NC(C3=CC=C(C(F)(F)F)C=C3)=NO2)(C4=CC=C(C#N)C=C4)=O	< 30
S10	O=S(NC(CC1)CCN1CC2=NC(C3=CC=C(C(F)(F)F)C=C3)=NO2)(C4=CC=CC(Cl)=C4)=O	< 30
S11	O=S(NC(CC1)CCN1CC2=NC(C3=CC=C(C(F)(F)F)C=C3)=NO2)(C4=CC=C(Cl)C=C4)=O	< 30
S12	O=S(NC(CC1)CCN1CC2=NC(C3=CC=C(C(F)(F)F)C=C3)=NO2)(C4=CC=CC=C4F)=O	< 30
S13	O=S(NC(CC1)CCN1CC2=NC(C3=CC=C(C(F)(F)F)C=C3)=NO2)(C4=CC=CC(F)=C4)=O	< 30
S14	O=S(NC(CC1)CCN1CC2=NC(C3=CC=C(C(F)(F)F)C=C3)=NO2)(C4=CC=C(F)C=C4)=O	< 30
S15	O=S(NC(CC1)CCN1CC2=NC(C3=CC=C(C(F)(F)F)C=C3)=NO2)(C4=CC=CC=C4C)=O	< 30
S16	O=S(NC(CC1)CCN1CC2=NC(C3=CC=C(C(F)(F)F)C=C3)=NO2)(C4=CC=C(C(F)(F)F)C=C4)=O	< 30
S17	O=S(NC(CC1)CCN1CC2=NC(C3=CC=C(C(F)(F)F)C=C3)=NO2)(C4=CC=C(OC(F)(F)F)C=C4)=O	< 30
S18	O=S(NC(CC1)CCN1CC2=NC(C3=CC=C(C(F)(F)F)C=C3)=NO2)(C4=CC(Br)=CC=C4OC)=O	< 30
S19	O=S(NC(CC1)CCN1CC2=NC(C3=CC=C(C(F)(F)F)C=C3)=NO2)(C4=CC([N+]([O-])=O)=CC=C4C)=O	< 30
S20	O=S(NCC(CC1)CCN1CC2=NC(C3=CC=C(C(F)(F)F)C=C3)=NO2)(C)=O	< 30
S21	O=S(NCC(CC1)CCN1CC2=NC(C3=CC=C(C(F)(F)F)C=C3)=NO2)(CCC)=O	< 30
S22	O=S(NCC(CC1)CCN1CC2=NC(C3=CC=C(C(F)(F)F)C=C3)=NO2)(CC4=CC=CC=C4)=O	< 30
S23	O=S(NCC(CC1)CCN1CC2=NC(C3=CC=C(C(F)(F)F)C=C3)=NO2)(C4=CC=CC(C(C)=O)=C4)=O	< 30
S24	O=S(NCC(CC1)CCN1CC2=NC(C3=CC=C(C(F)(F)F)C=C3)=NO2)(C4=CC=CC=C4[N+]([O-])=O)=O	< 30
S25	O=S(NCC(CC1)CCN1CC2=NC(C3=CC=C(C(F)(F)F)C=C3)=NO2)(C4=CC=CC=C4C#N)=O	< 30
S26	O=S(NCC(CC1)CCN1CC2=NC(C3=CC=C(C(F)(F)F)C=C3)=NO2)(C4=CC=CC(C#N)=C4)=O	< 30
S27	O=S(NCC(CC1)CCN1CC2=NC(C3=CC=C(C(F)(F)F)C=C3)=NO2)(C4=CC=C(C#N)C=C4)=O	< 30
S28	O=S(NCC(CC1)CCN1CC2=NC(C3=CC=C(C(F)(F)F)C=C3)=NO2)(C4=CC=CC=C4Cl)=O	< 30
S29	O=S(NCC(CC1)CCN1CC2=NC(C3=CC=C(C(F)(F)F)C=C3)=NO2)(C4=CC=CC(Cl)=C4)=O	< 30
S30	O=S(NCC(CC1)CCN1CC2=NC(C3=CC=C(C(F)(F)F)C=C3)=NO2)(C4=CC=C(Cl)C=C4)=O	< 30
S31	O=S(NCC(CC1)CCN1CC2=NC(C3=CC=C(C(F)(F)F)C=C3)=NO2)(C4=CC=CC(F)=C4)=O	< 30
S32	O=S(NCC(CC1)CCN1CC2=NC(C3=CC=C(C(F)(F)F)C=C3)=NO2)(C4=CC=C(F)C=C4)=O	< 30
S33	O=S(NCC(CC1)CCN1CC2=NC(C3=CC=C(C(F)(F)F)C=C3)=NO2)(C4=CC=CC=C4C)=O	< 30
S34	O=S(NCC(CC1)CCN1CC2=NC(C3=CC=C(C(F)(F)F)C=C3)=NO2)(C4=CC=C(OC)C=C4)=O	< 30
S35	O=S(NCC(CC1)CCN1CC2=NC(C3=CC=C(C(F)(F)F)C=C3)=NO2)(C4=CC=C(C(F)(F)F)C=C4)=O	< 30
S36	O=S(NCC(CC1)CCN1CC2=NC(C3=CC=C(C(F)(F)F)C=C3)=NO2)(C4=CC=C(OC(F)(F)F)C=C4)=O	< 30
S37	O=C(NS(=O)(CC)=O)C(CC1)CCN1CC2=NC(C3=CC=C(C(F)(F)F)C=C3)=NO2	< 30
S38	O=C(NS(=O)(CCC)=O)C(CC1)CCN1CC2=NC(C3=CC=C(C(F)(F)F)C=C3)=NO2	< 30
S39	O=C(NS(=O)(CC1=CC=CC=C1)=O)C(CC2)CCN2CC3=NC(C4=CC=C(C(F)(F)F)C=C4)=NO3	< 30
S40	O=C(NS(=O)(C1=CC=CC(C(C)=O)=C1)=O)C(CC2)CCN2CC3=NC(C4=CC=C(C(F)(F)F)C=C4)=NO3	< 30
S41	O=C(NS(=O)(C1=CC=CC=C1F)=O)C(CC2)CCN2CC3=NC(C4=CC=C(C(F)(F)F)C=C4)=NO3	< 30
S42	O=C(NS(=O)(C1=CC=CC(F)=C1)=O)C(CC2)CCN2CC3=NC(C4=CC=C(C(F)(F)F)C=C4)=NO3	< 30
S43	O=C(NS(=O)(C1=CC=C(F)C=C1)=O)C(CC2)CCN2CC3=NC(C4=CC=C(C(F)(F)F)C=C4)=NO3	< 30
S44	O=C(NS(=O)(C1=CC=CC=C1Cl)=O)C(CC2)CCN2CC3=NC(C4=CC=C(C(F)(F)F)C=C4)=NO3	< 30
S45	O=C(NS(=O)(C1=CC=CC(Cl)=C1)=O)C(CC2)CCN2CC3=NC(C4=CC=C(C(F)(F)F)C=C4)=NO3	< 30
S46	O=C(NS(=O)(C1=CC=C(Cl)C=C1)=O)C(CC2)CCN2CC3=NC(C4=CC=C(C(F)(F)F)C=C4)=NO3	< 30
S47	O=C(NS(=O)(C1=CC=CC=C1C)=O)C(CC2)CCN2CC3=NC(C4=CC=C(C(F)(F)F)C=C4)=NO3	< 30
S48	O=C(NS(=O)(C1=CC=C(OC)C=C1)=O)C(CC2)CCN2CC3=NC(C4=CC=C(C(F)(F)F)C=C4)=NO3	< 30
S49	O=C(NS(=O)(C1=CC=C(C(F)(F)F)C=C1)=O)C(CC2)CCN2CC3=NC(C4=CC=C(C(F)(F)F)C=C4)=NO3	< 30
S50	O=C(NS(=O)(C1=CC=C(OC(F)(F)F)C=C1)=O)C(CC2)CCN2CC3=NC(C4=CC=C(C(F)(F)F)C=C4)=NO3	< 30
S51	O=C(NS(=O)(C1=CC(Br)=CC=C1OC)=O)C(CC2)CCN2CC3=NC(C4=CC=C(C(F)(F)F)C=C4)=NO3	< 30
S52	O=C(NS(=O)(C)=O)CC(CC1)CCN1CC2=NC(C3=CC=C(C(F)(F)F)C=C3)=NO2	< 30
S53	O=C(NS(=O)(CCC)=O)CC(CC1)CCN1CC2=NC(C3=CC=C(C(F)(F)F)C=C3)=NO2	< 30
S54	O=C(NS(=O)(CC1=CC=CC=C1)=O)CC(CC2)CCN2CC3=NC(C4=CC=C(C(F)(F)F)C=C4)=NO3	< 30
S55	O=C(NS(=O)(C1=CC=CC(C(C)=O)=C1)=O)CC(CC2)CCN2CC3=NC(C4=CC=C(C(F)(F)F)C=C4)=NO3	< 30
S56	O=C(NS(=O)(C1=CC=CC(F)=C1)=O)CC(CC2)CCN2CC3=NC(C4=CC=C(C(F)(F)F)C=C4)=NO3	< 30
S57	O=C(NS(=O)(C1=CC=C(F)C=C1)=O)CC(CC2)CCN2CC3=NC(C4=CC=C(C(F)(F)F)C=C4)=NO3	< 30
S58	O=C(NS(=O)(C1=CC=CC(Cl)=C1)=O)CC(CC2)CCN2CC3=NC(C4=CC=C(C(F)(F)F)C=C4)=NO3	< 30
S59	O=C(NS(=O)(C1=CC=C(Cl)C=C1)=O)CC(CC2)CCN2CC3=NC(C4=CC=C(C(F)(F)F)C=C4)=NO3	< 30
S60	O=C(NS(=O)(C1=CC=CC=C1C)=O)CC(CC2)CCN2CC3=NC(C4=CC=C(C(F)(F)F)C=C4)=NO3	< 30
S61	O=C(NS(=O)(C1=CC=C(OC)C=C1)=O)CC(CC2)CCN2CC3=NC(C4=CC=C(C(F)(F)F)C=C4)=NO3	< 30
S62	O=C(NS(=O)(C1=CC=C(C(F)(F)F)C=C1)=O)CC(CC2)CCN2CC3=NC(C4=CC=C(C(F)(F)F)C=C4)=NO3	< 30
S63	O=C(NS(=O)(C1=CC=C(OC(F)(F)F)C=C1)=O)CC(CC2)CCN2CC3=NC(C4=CC=C(C(F)(F)F)C=C4)=NO3	< 30
S64	O=C(NS(=O)(C1=CC(Br)=CC=C1OC)=O)CC(CC2)CCN2CC3=NC(C4=CC=C(C(F)(F)F)C=C4)=NO3	< 30
S65	FC(C1=C(C2=NOC(CN3CC(CN4CCOCC4)CCC3)=N2)C=CC=C1)(F)F	< 30
S66	FC(C1=CC=CC(C2=NOC(CN3CC(CN4CCOCC4)CCC3)=N2)=C1)(F)F	< 30
S67	CC1=C(C2=NOC(CN3CC(CN4CCOCC4)CCC3)=N2)C=CC=C1	< 30
S68	CC1=CC=CC(C2=NOC(CN3CC(CN4CCOCC4)CCC3)=N2)=C1	< 30
S69	CC1=CC=C(C2=NOC(CN3CC(CN4CCOCC4)CCC3)=N2)C=C1	< 30
S70	COC1=C(C2=NOC(CN3CC(CN4CCOCC4)CCC3)=N2)C=CC=C1	< 30
S71	COC1=CC=CC(C2=NOC(CN3CC(CN4CCOCC4)CCC3)=N2)=C1	< 30
S72	COC1=CC=C(C2=NOC(CN3CC(CN4CCOCC4)CCC3)=N2)C=C1	< 30
S73	CNC1=C(C2=NOC(CN3CC(CN4CCOCC4)CCC3)=N2)C=CC=C1	< 30
S74	CNC1=CC=CC(C2=NOC(CN3CC(CN4CCOCC4)CCC3)=N2)=C1	< 30
S75	CNC1=CC=C(C2=NOC(CN3CC(CN4CCOCC4)CCC3)=N2)C=C1	< 30
S76	FC1=C(C2=NOC(CN3CC(CN4CCOCC4)CCC3)=N2)C=CC=C1	< 30
S77	FC1=CC=CC(C2=NOC(CN3CC(CN4CCOCC4)CCC3)=N2)=C1	< 30
S78	FC1=CC=C(C2=NOC(CN3CC(CN4CCOCC4)CCC3)=N2)C=C1	< 30
S79	ClC1=C(C2=NOC(CN3CC(CN4CCOCC4)CCC3)=N2)C=CC=C1	< 30
S80	ClC1=CC=CC(C2=NOC(CN3CC(CN4CCOCC4)CCC3)=N2)=C1	< 30
S81	ClC1=CC=C(C2=NOC(CN3CC(CN4CCOCC4)CCC3)=N2)C=C1	< 30
S82	O=C(OC)C1=CC=CC(C2=NOC(CN3CC(CN4CCOCC4)CCC3)=N2)=C1	< 30
S83	O=C(OC)C1=CC=C(C2=NOC(CN3CC(CN4CCOCC4)CCC3)=N2)C=C1	< 30
S84	NC(C1=CC=CC(C2=NOC(CN3CC(CN4CCOCC4)CCC3)=N2)=C1)=O	< 30
S85	O=C(N)C1=CC=C(C2=NOC(CN3CC(CN4CCOCC4)CCC3)=N2)C=C1	< 30
S86	O=C(NC)C1=CC=CC(C2=NOC(CN3CC(CN4CCOCC4)CCC3)=N2)=C1	< 30
S87	O=C(NC)C1=CC=C(C2=NOC(CN3CC(CN4CCOCC4)CCC3)=N2)C=C1	< 30
